# Supplementary material for: A Risk Prediction Model Based on Lymph-Node Metastasis in Poorly Differentiated–Type Intramucosal Gastric Cancer
Source: PLoS One. 2016 May 26;11(5):e0156207. doi: 10.1371/journal.pone.0156207 (PMC4881979; doi:10.1371/journal.pone.0156207)
Supplement: S1 Appendix — (XLSX) [file pone.0156207.s001.xlsx]

## Sheet: Sheet1
age	sex	tumor location	macroscopic type	tumor size (cm)	depth_of_invasion	lymphovascular invasion	Number of resected nodes	lymph node metastasis	tumor size	ulcer
50	0	1	1	1.2	0	0	23	0	0	0
64	1	0	3	5	1	0	28	1	1	0
42	0	1	1	1.2	0	0	23	0	0	0
57	0	1	0	2	1	0	36	0	0	1
45	1	0	3	4.8	1	0	28	0	1	0
48	0	1	3	3.2	1	0	41	0	1	0
60	0	0	1	4.3	1	0	55	0	1	0
39	0	0	3	1.7	0	0	56	0	0	0
36	1	0	0	4.4	0	0	58	0	1	0
40	0	1	3	2.5	1	0	48	1	0	1
56	0	1	3	3	0	0	42	0	0	0
34	0	1	3	2.8	0	0	41	0	0	1
65	1	0	3	1.2	0	0	36	0	0	0
61	1	0	3	2.4	1	0	39	0	0	1
46	0	1	0	5.5	0	0	69	0	1	0
70	0	1	3	3.2	1	0	38	0	1	1
52	0	1	3	4.5	0	0	36	0	1	0
44	1	0	3	3.2	0	0	18	0	1	1
45	0	0	3	4	1	0	31	0	1	0
52	0	1	3	2.8	1	0	48	0	0	0
48	0	0	0	3.6	1	0	55	0	1	0
43	1	0	0	0.4	0	0	20	0	0	0
66	1	0	2	2	0	0	25	0	0	0
47	1	0	1	2	1	0	26	0	0	0
58	0	1	3	3.2	1	0	29	0	1	0
34	1	1	3	8.2	0	0	47	0	1	1
30	1	0	3	3.2	1	0	40	0	1	1
38	0	0	3	5.9	1	0	51	0	1	0
75	0	0	3	3.2	1	0	15	0	1	0
36	0	0	3	1.4	0	0	31	0	0	0
50	1	1	3	4	1	0	29	0	1	0
67	1	0	0	2.6	1	0	38	0	0	1
41	0	0	3	1.6	1	0	30	0	0	0
63	1	2	0	1.2	0	0	25	0	0	0
59	1	0	1	1.3	0	0	26	0	0	0
31	0	0	3	3.6	1	0	33	0	1	0
68	0	0	0	2.8	1	0	24	0	0	0
56	1	0	1	0.4	1	0	20	0	0	0
58	0	1	3	6.8	1	0	47	1	1	0
63	0	0	3	1.8	0	0	57	0	0	0
52	0	2	0	10.4	1	0	42	0	1	1
40	0	0	1	1.6	0	0	43	0	0	0
51	1	1	3	1.2	1	0	22	0	0	0
40	1	2	0	1	1	0	34	0	0	0
51	0	0	3	3.6	0	0	35	0	1	0
64	0	0	3	4	0	0	52	0	1	0
76	1	0	2	1.5	1	0	45	0	0	0
61	1	0	0	1.6	0	0	42	0	0	0
56	0	0	3	3.2	1	0	36	0	1	0
64	1	0	3	2.5	1	0	20	0	0	0
53	0	0	3	3.6	0	0	42	0	1	0
53	0	0	3	1.2	1	0	35	0	0	0
66	1	0	3	10.4	1	0	20	0	1	0
43	1	0	0	0.4	0	0	50	0	0	0
36	1	1	1	0.4	0	0	33	0	0	0
36	1	0	3	3.8	1	0	46	0	1	0
39	0	0	3	7.6	0	0	40	0	1	0
50	1	2	3	7.2	1	0	57	0	1	1
31	1	0	1	1.2	0	0	24	0	0	0
44	1	0	3	3.2	1	0	26	1	1	0
60	1	0	1	2	0	0	37	0	0	0
72	0	1	3	2	0	0	34	0	0	0
47	0	2	1	1.2	0	0	56	0	0	0
50	1	0	3	3.6	1	0	39	0	1	0
45	0	0	3	2	0	0	50	0	0	0
67	1	0	3	4	0	0	26	0	1	0
65	0	0	3	1.3	1	0	22	0	0	0
32	0	1	3	1.2	0	0	36	0	0	0
52	1	0	3	4.8	1	0	48	0	1	0
38	0	0	3	6	0	0	29	0	1	0
44	1	0	3	2	1	0	26	0	0	0
43	1	0	3	4.8	0	0	24	0	1	1
46	0	1	1	0.5	0	0	44	0	0	0
47	1	0	0	3.2	0	0	39	0	1	0
46	1	0	3	2	0	0	15	0	0	0
55	1	0	3	4	1	0	32	0	1	1
44	1	0	3	3.2	1	0	21	0	1	0
77	1	0	3	2.4	1	0	8	0	0	0
63	1	0	3	2.4	1	0	22	0	0	0
49	0	0	3	4.8	1	0	36	0	1	0
68	1	1	3	5.6	0	0	13	0	1	0
54	1	1	0	3	1	0	51	0	0	1
52	1	0	3	2.4	1	0	23	0	0	0
53	0	0	3	1.6	1	0	16	0	0	0
74	1	1	0	1.6	1	0	36	0	0	0
54	0	1	3	4.2	1	0	50	0	1	0
46	0	1	3	3.2	1	1	24	1	1	0
40	0	0	3	3.2	1	0	55	0	1	0
74	1	2	0	4	1	0	22	0	1	0
27	0	0	3	3.6	0	0	46	0	1	0
58	0	1	3	1	0	1	48	1	0	0
43	0	0	3	4.8	1	0	31	0	1	0
51	0	1	1	1.2	0	0	38	0	0	0
36	1	0	3	4.4	1	0	35	0	1	0
39	1	0	3	2	1	0	44	0	0	0
62	1	0	3	6	1	0	31	0	1	0
64	1	0	3	4	0	0	23	0	1	0
58	1	1	3	1.2	0	0	26	0	0	0
53	0	1	3	2.8	1	0	20	0	0	0
47	1	1	0	1.6	1	0	33	0	0	0
62	1	1	3	8	1	1	50	1	1	0
57	1	0	3	8.4	0	0	53	0	1	0
51	0	2	3	2	1	0	1	0	0	0
35	0	0	3	2.8	1	0	33	0	0	0
45	1	1	3	2.8	0	0	35	0	0	1
40	0	0	1	2.4	1	0	37	0	0	0
31	1	1	3	6.4	1	0	31	0	1	0
52	1	1	0	1.2	0	0	44	0	0	0
66	1	0	3	3.6	1	0	25	0	1	0
65	0	1	3	4.2	1	0	16	0	1	0
42	1	0	3	4	1	0	40	0	1	0
63	1	0	3	7.6	1	0	25	0	1	1
36	1	0	0	6	1	0	29	0	1	0
44	1	1	3	2.4	1	0	31	0	0	1
45	1	1	0	1.5	0	0	17	0	0	0
32	1	1	3	1.8	1	0	37	0	0	0
41	0	1	3	5.4	1	0	40	0	1	0
53	1	1	3	2	1	0	28	0	0	0
38	1	0	3	1.7	1	1	18	1	0	0
32	1	0	0	0.4	0	0	15	0	0	0
66	1	2	3	3.2	1	0	56	0	1	0
67	1	0	3	4.4	1	0	46	0	1	0
41	1	0	3	1.2	1	0	20	0	0	0
52	1	0	3	4	0	0	30	0	1	0
54	1	0	3	4.4	1	0	16	0	1	0
41	1	2	1	0.4	0	0	21	0	0	0
30	1	0	3	3.4	1	0	25	0	1	0
46	1	0	3	4	1	0	21	0	1	0
42	0	1	0	5	1	0	55	0	1	0
49	1	1	3	4.5	1	0	34	0	1	0
27	1	0	0	0.4	0	0	16	0	0	0
55	0	1	0	1.6	1	0	18	0	0	0
42	1	1	0	1.5	0	0	30	0	0	0
47	1	0	3	1.6	1	0	27	0	0	0
55	1	1	1	0.3	0	0	25	0	0	0
74	0	1	1	1.2	1	0	29	0	0	0
46	0	2	3	7.9	0	0	37	0	1	0
48	0	2	3	5.2	1	0	53	0	1	0
59	1	0	3	2.8	1	0	31	0	0	0
53	1	1	3	7.2	1	0	28	0	1	0
47	0	1	3	2.1	1	1	48	1	0	0
63	1	1	3	6.4	1	0	31	0	1	1
49	0	0	3	3.2	0	0	28	0	1	0
55	0	1	0	2.8	1	0	25	0	0	1
43	1	1	0	2.8	1	0	42	0	0	1
68	1	1	3	5	1	0	41	0	1	0
73	1	2	3	3.2	1	0	31	0	1	0
64	0	0	3	1.2	1	0	34	0	0	0
29	0	1	3	0.8	0	0	29	0	0	0
64	1	1	3	2	1	0	20	0	0	0
72	0	0	3	1.2	0	0	41	0	0	0
74	1	1	0	3	1	0	36	0	0	0
45	0	0	3	3	0	0	33	0	0	0
33	1	2	0	1.5	0	0	17	0	0	0
59	1	1	3	3	1	0	37	0	0	0
53	0	1	3	2.8	1	0	18	0	0	0
47	0	0	3	3.2	1	0	40	0	1	0
53	1	1	3	3.8	0	0	44	0	1	0
38	0	0	1	1.5	1	0	38	0	0	0
60	1	0	1	1.2	1	0	38	0	0	0
71	1	1	1	3.2	1	0	38	0	1	0
67	1	0	1	1.2	0	0	13	0	0	0
61	1	1	3	6	1	0	41	0	1	1
41	0	1	3	11.5	0	0	45	0	1	0
59	0	1	3	3.6	1	0	32	0	1	0
56	0	1	3	2	0	0	44	0	0	0
56	0	0	0	0.4	0	0	48	0	0	0
35	0	1	3	4.8	1	0	55	0	1	0
50	1	1	0	2.4	1	0	47	0	0	0
45	1	1	0	0.8	1	0	38	0	0	0
66	1	0	1	0.8	0	0	32	0	0	0
65	1	1	1	2.4	0	0	19	0	0	0
38	1	1	3	2.4	0	0	51	0	0	0
50	1	0	3	4.1	1	0	47	0	1	0
33	0	1	0	2.4	1	0	38	0	0	0
78	1	1	3	2	1	0	17	0	0	0
47	0	0	3	4.4	1	0	31	0	1	1
49	1	1	1	1.7	0	0	29	0	0	0
56	0	1	3	2	1	0	43	0	0	0
65	0	1	3	2	1	0	44	0	0	0
36	0	1	1	2.8	0	0	36	0	0	0
29	0	1	1	0.9	0	0	27	0	0	0
59	0	0	1	4.4	0	0	56	0	1	0
65	1	2	1	1.4	1	0	27	0	0	0
60	1	1	1	1.2	0	0	11	0	0	0
60	1	0	1	1.6	1	0	47	0	0	0
55	0	1	3	2.5	1	0	31	0	0	0
46	1	0	0	3.2	0	0	26	0	1	0
44	1	1	3	3.6	1	0	16	0	1	0
64	0	0	3	5.5	1	0	9	0	1	0
46	1	2	1	3.9	1	0	46	0	1	0
46	1	1	1	1.6	0	0	43	0	0	0
60	0	0	0	6	1	1	30	0	1	0
66	1	0	1	3.2	1	1	20	1	1	0
61	0	1	0	1.2	1	0	46	0	0	0
53	1	1	3	2.4	1	0	35	0	0	0
47	1	0	1	1.2	1	0	33	0	0	0
53	0	1	1	1.7	1	0	17	0	0	0
57	1	1	3	2.8	1	0	18	0	0	0
35	1	0	0	5.6	1	0	24	1	1	0
52	1	0	0	5	1	0	13	0	1	0
55	0	1	0	0.4	0	0	48	0	0	0
57	1	0	3	2	1	0	23	0	0	0
64	1	1	0	2.8	0	0	40	0	0	0
50	1	1	0	1	1	0	36	0	0	0
65	1	0	3	1.6	1	0	32	0	0	0
55	1	0	3	2.7	1	0	51	0	0	0
49	1	1	1	4.5	0	0	22	0	1	0
46	1	1	0	1.2	1	0	41	0	0	0
65	1	1	1	2.9	1	0	28	0	0	0
34	1	1	0	8.2	1	0	31	1	1	0
56	0	0	0	0.8	0	0	35	0	0	0
49	0	1	0	2	1	0	37	0	0	0
53	1	0	1	4.8	1	0	18	0	1	0
57	0	1	3	3.7	0	0	24	0	1	0
35	0	1	1	3.2	1	0	27	0	1	0
47	0	0	1	1.6	0	0	36	0	0	0
56	0	1	1	2.4	0	0	48	0	0	0
50	0	2	1	4.5	1	0	40	0	1	0
51	0	1	3	4.8	1	0	22	1	1	0
66	1	0	3	2	1	0	24	0	0	0
65	0	1	1	5	1	0	14	0	1	0
54	0	0	0	2.8	1	1	24	0	0	0
73	0	1	1	0.9	0	0	38	0	0	0
67	0	0	0	0.7	1	0	33	0	0	0
60	0	1	0	2	1	0	52	1	0	0
64	1	1	0	1.7	1	0	55	0	0	1
63	0	0	0	3.5	1	0	49	0	1	0
43	1	0	0	4.9	1	0	36	0	1	0
43	0	0	0	1.6	1	0	46	0	0	0
29	1	0	0	3.4	1	0	33	0	1	0
44	1	0	0	1	1	0	23	0	0	0
52	1	0	0	0.3	0	0	30	0	0	0
57	1	1	0	3.4	1	0	67	0	1	0
38	1	1	0	1.9	1	0	66	0	0	0
50	1	0	0	2.7	1	0	38	0	0	0
60	0	1	1	3.1	1	0	24	0	0	0
50	1	0	0	0.2	0	0	23	0	0	0
72	1	0	3	2.8	1	0	35	0	0	0
52	0	0	1	5.2	0	0	29	0	1	0
45	0	1	0	3.6	1	0	38	0	1	0
49	1	2	1	1.5	1	0	16	0	0	0
47	0	1	0	5.8	1	0	42	1	1	1
56	0	2	3	4.7	1	0	28	0	1	1
67	0	0	3	4.8	1	0	29	0	1	0
48	1	1	0	3.5	1	0	51	0	1	1
47	0	1	0	3	0	0	52	0	0	1
47	1	0	1	4	1	0	44	0	1	0
76	0	0	3	2.3	1	0	45	0	0	0
41	1	0	0	1	0	1	59	0	0	0
48	0	0	0	2.3	1	0	70	0	0	0
55	1	1	1	2	1	0	59	0	0	0
51	1	0	0	1	1	0	36	0	0	0
66	1	1	0	3.5	1	0	52	0	1	0
49	1	0	0	2	1	0	32	0	0	0
42	1	0	3	2	1	0	31	0	0	0
52	1	1	1	2	0	0	46	0	0	0
49	0	1	1	0.5	0	0	38	0	0	0
40	0	2	0	7.5	1	0	74	1	1	0
66	0	1	3	3	1	0	37	0	0	0
57	1	0	0	6	1	0	27	0	1	1
65	1	0	1	2.2	1	0	35	0	0	0
57	0	0	0	2.5	0	0	51	0	0	0
56	0	1	1	2.4	0	0	54	0	0	0
50	1	1	0	3.2	1	0	77	0	1	1
52	1	0	1	3.7	0	0	33	0	1	0
39	1	0	3	5	1	0	66	0	1	0
58	0	1	1	1.5	1	0	56	0	0	0
60	1	2	3	4.2	1	0	65	0	1	0
58	1	0	3	7	1	0	43	1	1	0
70	1	0	0	1.7	1	0	37	0	0	0
70	1	0	0	1.7	1	0	37	0	0	0
61	1	0	0	3	1	0	31	0	0	0
70	1	1	3	3.3	1	0	38	0	1	0
46	1	0	3	6.4	1	0	34	0	1	0
58	1	1	0	1.9	0	0	53	0	0	0
38	1	1	0	1.2	1	0	30	1	0	1
37	1	1	3	5.4	1	0	46	0	1	0
39	1	1	0	2.9	1	0	46	0	0	0
48	0	1	3	4.6	1	0	63	1	1	0
40	0	1	0	0.6	0	0	40	0	0	0
62	1	0	0	0.4	0	0	25	0	0	0
41	1	0	1	1.5	1	0	35	0	0	0
52	1	0	0	0.5	0	0	31	0	0	0
56	1	0	2	1.8	1	0	30	0	0	0
67	0	0	0	0.3	1	0	44	0	0	0
56	1	1	0	3.5	1	0	43	0	1	0
64	1	0	3	1.7	1	0	24	0	0	0
46	1	0	0	1.9	1	0	25	0	0	0
63	0	1	0	4	1	1	48	0	1	0
67	1	1	0	2	1	0	28	0	0	0
66	1	1	1	4.5	1	0	35	0	1	0
64	0	1	1	3.3	0	0	43	0	1	0
60	1	1	0	1.3	1	0	34	0	0	0
55	0	1	0	1.3	1	0	34	0	0	0
64	1	1	1	3.5	1	0	38	0	1	0
54	1	0	0	0.9	0	0	41	0	0	0
45	0	1	0	4.6	1	0	56	0	1	0
60	1	0	3	2.4	1	0	35	0	0	0
56	1	0	3	5.2	1	0	33	0	1	0
40	1	1	0	5.5	1	0	42	0	1	0
53	1	0	1	4.2	1	0	35	0	1	0
56	1	1	0	1.8	0	0	21	0	0	0
67	1	1	0	1.9	1	0	35	0	0	0
42	1	0	0	0.5	0	0	28	0	0	0
53	0	0	3	3.7	1	1	29	1	1	0
43	1	0	3	3.2	1	0	27	0	1	0
60	1	0	0	3.1	1	0	40	0	0	0
40	1	2	0	1.8	1	0	23	0	0	0
49	1	1	1	4.7	1	0	39	0	1	0
23	0	1	0	5.4	1	0	41	1	1	0
59	0	1	1	1.9	1	0	56	0	0	0
67	1	1	0	6.2	1	0	48	0	1	0
44	1	1	0	3	1	0	60	0	0	0
38	1	1	1	2.5	1	0	30	0	0	0
61	0	0	3	6	1	0	39	1	1	0
63	1	1	0	2	1	0	42	0	0	0
57	1	2	0	6.6	1	0	52	0	1	0
47	1	2	1	0.7	1	0	50	0	0	0
54	1	1	0	2.7	1	0	42	0	0	0
45	1	1	0	2.2	1	0	24	0	0	1
72	1	1	0	2.9	1	0	49	0	0	0
60	1	0	0	4.2	1	0	41	0	1	0
54	1	1	1	5.8	1	0	53	1	1	0
64	1	1	0	1.3	1	0	42	0	0	0
66	1	2	1	1.5	1	0	45	0	0	0
61	0	1	0	5.2	1	0	43	0	1	1
48	1	0	1	3	1	0	31	0	0	0
49	1	1	1	21	1	0	65	0	1	0
57	1	0	1	0.4	0	0	49	0	0	0
40	1	1	0	1.8	1	0	48	0	0	0
51	0	1	3	4.5	1	0	33	0	1	0
43	0	2	0	3.6	0	0	36	0	1	0
56	0	2	0	1.6	1	0	46	0	0	1
66	1	0	3	5.2	1	0	37	0	1	0
44	0	0	0	1.2	0	0	35	0	0	0
65	1	0	0	0.8	0	0	17	0	0	0
66	0	2	0	1.7	1	0	66	0	0	0
41	1	1	3	4.2	1	0	49	0	1	0
66	1	0	1	1.4	0	0	24	0	0	0
29	1	0	0	2	1	0	26	0	0	0
46	0	1	0	0.9	1	0	40	0	0	0
55	0	0	3	4.5	1	0	42	0	1	0
49	1	0	0	0.8	1	0	26	0	0	0
66	1	2	3	5.5	1	0	47	0	1	0
42	0	1	0	3.2	1	0	71	1	1	0
48	1	1	1	0.4	0	0	54	0	0	0
36	0	0	1	1.3	1	0	74	0	0	0
62	1	1	0	2.2	1	0	53	0	0	0
58	1	0	0	6.5	1	0	43	0	1	0
49	1	1	1	1	0	0	55	0	0	0
39	0	1	0	4.5	1	0	25	0	1	0
48	1	0	3	4.5	1	0	45	0	1	0
53	1	0	0	1.6	1	0	51	0	0	0
57	1	0	0	2.5	1	0	36	0	0	0
76	1	1	0	3.3	1	0	48	0	1	0
70	0	1	0	3.5	1	0	47	1	1	0
47	1	1	3	1.8	1	0	66	0	0	0
55	1	1	0	3.8	1	0	58	0	1	0
62	1	1	3	8	1	0	65	0	1	0
68	1	0	3	6.7	1	0	56	1	1	0
42	0	1	3	2.7	1	0	51	0	0	0
46	1	1	0	2	1	0	43	0	0	0
45	0	1	0	2.5	1	0	43	0	0	0
66	1	1	3	2.2	0	0	25	0	0	0
40	0	1	1	7.3	1	0	80	0	1	0
57	0	2	3	6	1	0	72	0	1	0
58	1	0	0	2.4	1	1	38	0	0	0
50	0	1	0	1.2	1	0	24	0	0	0
63	1	2	1	3.2	1	0	33	0	1	0
56	1	1	2	3.1	0	0	30	0	0	0
33	0	0	0	3	1	0	19	0	0	1
62	0	1	3	3.6	1	0	30	0	1	0
48	1	1	1	0.4	0	0	55	0	0	0
67	1	1	1	4.8	1	0	43	0	1	0
62	0	1	3	3	0	0	44	0	0	0
46	0	0	1	1.6	1	0	46	0	0	0
43	0	0	0	0.4	1	0	19	0	0	0
48	1	0	1	7.5	1	0	20	0	1	0
42	1	0	0	1.6	1	0	37	1	0	0
54	1	0	0	3.3	1	0	37	0	1	0
41	0	1	1	5	1	0	37	0	1	0
85	1	0	0	3.6	1	0	32	0	1	0
65	0	0	0	3.2	1	0	61	0	1	0
76	0	0	1	2.8	1	0	45	0	0	0
65	1	0	3	3.2	1	0	58	0	1	0
44	1	2	1	3.8	1	0	32	0	1	0
71	0	0	2	2.8	1	0	37	0	0	0
39	1	0	0	2.5	1	0	50	0	0	1
40	0	0	0	4	1	0	29	0	1	1
47	0	1	0	3.9	0	0	52	0	1	1
53	1	0	0	3.6	1	0	50	0	1	1
61	1	1	0	2	1	0	33	0	0	1
39	1	1	0	0.9	0	0	41	0	0	0
70	1	1	3	5	1	0	32	0	1	1
46	0	2	0	3.9	0	0	71	0	1	0
52	1	2	1	2.1	0	0	51	0	0	0
62	1	0	0	2	1	0	41	0	0	0
68	1	2	0	2.8	1	0	34	0	0	0
52	1	1	0	3.2	1	0	55	0	1	0
48	1	0	0	0.6	0	0	62	0	0	0
61	1	0	0	2.4	1	0	38	0	0	0
52	1	1	0	2.4	0	0	57	0	0	0
52	1	0	0	1.2	1	0	57	0	0	0
53	1	2	0	4.6	1	1	42	0	1	0
38	1	0	0	4.2	1	0	40	0	1	0
48	0	0	0	1.2	0	0	41	0	0	0
46	1	2	0	2.7	1	0	35	0	0	0
32	1	0	0	3.3	0	0	33	0	1	0
49	0	1	0	4	1	0	61	0	1	0
71	1	2	1	1.8	0	0	8	0	0	0
54	1	1	0	0.8	1	0	28	0	0	0
66	1	0	0	2	1	0	45	1	0	0
49	0	0	0	1.8	1	0	24	1	0	0
41	0	1	0	4.8	1	0	32	0	1	0
38	0	2	0	4.4	1	0	44	0	1	0
51	0	1	3	1.5	1	0	66	0	0	0
59	1	0	2	3.5	0	0	56	0	1	0
53	0	1	0	5.8	1	0	61	0	1	1
43	0	1	0	1.1	1	0	25	0	0	0
55	1	1	0	1.6	1	0	60	0	0	0
57	0	2	1	2.5	1	0	61	0	0	0
59	1	1	0	5	1	0	32	0	1	1
49	0	1	0	4.7	1	0	58	0	1	0
54	1	2	1	3	1	0	48	0	0	0
34	0	1	0	2.9	1	0	44	0	0	0
38	0	2	3	2.3	0	0	47	0	0	0
50	0	1	0	3.7	1	0	39	0	1	0
46	1	0	2	2	1	0	32	0	0	0
74	1	0	0	3.2	1	0	38	0	1	0
49	0	0	0	1.9	1	0	42	0	0	0
55	1	0	0	1.2	1	0	36	0	0	0
52	0	1	0	5.8	0	0	70	0	1	0
42	1	0	0	0.3	0	0	47	0	0	0
58	0	0	0	5	1	0	32	0	1	0
49	0	1	0	1.2	1	0	32	0	0	1
68	0	1	3	3.2	1	0	50	0	1	0
33	0	1	0	0.8	0	0	40	0	0	0
59	1	0	0	2	1	0	30	0	0	0
56	1	1	0	1.6	0	0	25	0	0	0
45	1	1	3	5.5	1	0	66	0	1	0
59	0	1	0	1.3	1	0	61	0	0	0
53	1	0	0	2.1	1	0	43	0	0	0
69	1	0	0	2.4	0	0	45	0	0	0
46	0	1	0	3.7	1	0	25	0	1	0
41	1	2	1	1	1	0	32	0	0	0
39	0	1	0	2.2	1	0	23	0	0	0
43	0	0	0	1.4	1	0	59	0	0	0
49	1	1	0	3.5	1	0	33	0	1	0
32	0	1	1	0.8	0	0	54	0	0	0
37	0	1	0	3	1	0	25	0	0	0
73	1	1	0	4.8	1	0	38	0	1	0
30	1	1	0	2.6	1	0	39	0	0	0
28	0	2	3	2.7	1	0	60	0	0	0
39	1	1	3	1.9	1	0	45	0	0	0
55	1	2	0	2.3	1	0	65	0	0	0
51	1	0	3	3.2	1	0	30	0	1	0
63	0	2	0	1	1	0	67	0	0	0
39	0	1	0	1	0	0	47	0	0	0
49	0	1	3	3.4	1	0	53	0	1	0
45	1	2	0	2.4	1	0	63	0	0	0
60	0	0	0	2.3	1	0	55	0	0	0
51	0	2	3	10.5	1	0	73	0	1	0
63	1	0	1	1.8	1	0	36	0	0	0
31	0	0	0	3	1	1	43	1	0	0
61	1	0	0	1.2	1	0	18	0	0	0
51	1	1	0	3.9	1	1	27	0	1	0
45	1	1	3	2.1	1	0	35	0	0	0
70	1	2	1	5.5	1	0	27	0	1	0
46	0	2	0	3	1	0	11	0	0	0
54	0	1	0	2.4	1	0	41	0	0	0
61	1	1	3	3	1	0	37	0	0	0
40	0	1	0	3.4	1	0	59	0	1	0
53	1	0	0	3	1	0	45	0	0	0
60	1	1	3	5.5	1	0	38	0	1	0
47	1	1	0	1	1	0	38	0	0	0
69	1	0	0	1.3	1	0	29	0	0	0
51	1	0	0	3.2	1	0	50	0	1	0
53	0	0	3	2.7	1	0	36	0	0	0
40	0	0	0	2.3	0	0	34	0	0	0
66	1	1	1	5.5	1	0	45	0	1	0
44	0	1	0	1.9	1	0	50	0	0	0
49	1	0	3	2.1	1	0	32	0	0	0
71	0	0	3	8.5	1	0	35	0	1	0
52	1	1	3	4.3	1	0	27	0	1	0
68	0	1	0	2	1	0	43	0	0	0
40	0	1	0	1.5	0	0	24	0	0	0
49	1	0	3	2.7	1	0	31	0	0	0
51	1	2	1	0.7	0	0	60	0	0	0
43	0	0	3	3.8	0	0	56	0	1	0
64	0	0	0	0.4	1	0	79	0	0	0
50	0	1	1	3.7	0	0	51	1	1	0
60	0	0	3	3	1	0	66	0	0	0
49	1	1	1	2.5	1	0	36	0	0	0
51	1	0	0	1.2	1	0	70	0	0	0
46	0	2	0	2	0	0	53	0	0	0
41	1	2	0	4.3	1	0	44	0	1	0
68	1	1	3	0.5	0	0	9	0	0	0
69	1	0	3	2.8	1	0	53	0	0	0
59	0	0	0	1.6	1	0	47	0	0	0
31	0	1	3	7	1	0	41	0	1	0
52	1	0	3	2.5	1	0	25	0	0	0
36	0	1	0	2.6	0	0	53	0	0	0
45	1	0	0	0.9	1	0	34	0	0	0
45	1	0	0	5.5	1	0	43	0	1	0
61	1	0	1	1.2	0	0	27	0	0	0
54	0	1	0	1.4	0	0	45	0	0	0
56	1	1	0	3	1	0	55	0	0	0
39	0	2	0	2	0	0	58	0	0	0
50	0	1	1	1.2	0	0	43	0	0	0
58	1	0	3	3.5	0	0	31	0	1	0
69	0	2	0	3.8	0	0	42	0	1	0
64	1	0	0	1.8	1	0	75	1	0	0
67	0	0	0	2	1	0	41	1	0	0
54	1	2	3	2.1	1	0	59	0	0	0
54	1	0	3	3	1	0	34	0	0	0
67	1	2	0	2.3	1	0	40	0	0	0
40	1	1	3	4	1	0	45	0	1	0
41	1	1	0	2	1	0	42	0	0	0
72	0	1	1	3.2	1	0	30	0	1	0
61	1	0	3	2.3	1	0	35	0	0	0
42	1	1	3	2.4	0	0	31	0	0	0
61	1	0	0	1.2	1	0	43	0	0	0
71	1	0	0	1	1	0	30	0	0	0
48	0	1	0	2.8	1	0	35	0	0	0
58	1	2	2	2.5	1	0	53	0	0	0
68	1	1	3	1	1	0	28	0	0	0
58	1	2	0	1.1	1	0	18	0	0	0
69	0	0	0	3	1	0	59	0	0	0
62	1	0	3	1.9	1	0	16	0	0	0
44	1	0	0	2.5	1	0	18	0	0	0
41	1	2	0	1	1	0	43	0	0	0
50	1	1	1	1.9	0	0	35	0	0	0
51	0	1	0	5	1	0	54	0	1	0
58	1	2	3	5.5	1	0	53	1	1	0
62	1	1	0	3.5	1	0	78	0	1	1
35	0	2	3	4.7	1	0	54	0	1	0
53	1	2	1	1.3	0	0	65	0	0	0
64	1	0	1	1.2	0	0	58	0	0	0
51	0	2	1	13	1	0	36	1	1	0
56	1	1	0	2	1	0	27	0	0	0
47	1	2	0	2	0	0	41	0	0	0
67	1	0	0	2.7	0	0	50	0	0	0
42	1	0	0	3.1	1	0	29	0	0	0
60	1	1	2	1.7	0	0	46	0	0	0
68	0	2	1	7.2	1	1	63	0	1	0
67	0	2	0	0.3	0	0	63	0	0	0
51	1	0	0	4	1	0	29	0	1	0
34	0	0	3	7.5	1	0	35	1	1	0
43	0	0	0	1	1	0	43	0	0	0
66	1	0	3	2.2	1	0	32	0	0	0
55	1	0	0	1.3	1	0	32	0	0	0
32	0	1	3	3.8	1	0	54	0	1	1
80	1	0	3	5.2	1	1	37	0	1	0
62	1	1	1	4	1	0	51	0	1	0
62	0	0	0	4.5	1	0	41	0	1	0
55	1	0	0	3	0	0	41	0	0	0
42	0	0	3	3.3	0	0	41	0	1	0
56	1	0	3	2	1	0	39	0	0	0
73	0	0	3	4.5	1	0	59	0	1	0
44	0	0	3	2	1	1	50	0	0	1
57	0	1	0	4	1	0	70	0	1	0
62	1	1	0	5	1	0	52	0	1	0
51	1	0	1	1.2	1	0	30	0	0	0
73	0	1	1	3.6	1	0	26	0	1	0
53	1	0	3	1.7	1	0	37	0	0	0
57	0	1	1	2	1	0	44	0	0	0
42	1	1	0	1.5	1	0	24	0	0	0
48	0	1	0	1.5	1	0	39	0	0	0
73	0	1	2	3.7	1	0	15	0	1	0
38	0	1	0	2.2	1	0	32	0	0	0
55	0	0	1	1.7	1	0	32	0	0	0
50	1	1	0	4	1	0	39	1	1	0
55	0	1	3	4.5	1	0	65	0	1	0
41	1	1	1	2.5	0	0	32	0	0	0
55	1	0	3	6.8	1	0	36	0	1	0
48	0	1	0	1.5	0	0	37	0	0	0
40	0	1	0	2	1	1	48	0	0	0
57	1	0	1	2.8	1	0	31	0	0	0
57	1	0	1	0.5	1	1	53	0	0	0
60	0	2	1	3	0	0	61	0	0	0
62	0	0	0	2.5	1	0	30	0	0	0
66	0	1	0	2.3	1	0	70	0	0	0
55	1	0	1	0.6	0	0	36	0	0	0
52	1	1	1	5.5	1	0	41	0	1	0
42	0	2	1	1.1	0	0	63	0	0	0
35	1	1	0	4.5	0	0	27	0	1	0
67	1	0	2	1.2	0	0	59	0	0	0
38	0	0	0	1.5	0	0	27	1	0	0
68	0	0	0	0.8	1	0	49	0	0	0
60	1	1	0	2.1	1	0	36	0	0	0
47	1	1	2	2.7	1	0	35	0	0	0
41	0	1	1	2.5	0	0	41	0	0	0
44	1	1	0	4.5	1	0	50	0	1	1
53	1	0	1	2	0	0	40	0	0	0
56	1	1	0	3	0	0	22	0	0	0
57	1	1	1	1.2	1	0	19	0	0	0
70	1	1	0	1.5	1	0	40	0	0	0
45	1	0	3	2.9	1	0	23	0	0	0
59	1	0	0	1.3	1	0	57	0	0	0
68	0	1	3	1.2	0	0	39	0	0	0
64	0	0	3	1.5	0	0	43	0	0	0
41	0	1	1	3	0	0	25	0	0	0
60	1	0	0	3.8	1	0	39	0	1	0
49	0	0	0	4.7	1	0	33	0	1	0
49	0	0	0	2.4	1	0	32	0	0	1
42	1	0	2	3.5	0	0	22	0	1	0
35	1	2	0	4.3	1	0	49	0	1	0
40	0	1	0	2.2	1	0	40	0	0	0
63	1	0	0	3.3	1	0	41	0	1	0
63	1	0	0	5	1	0	37	0	1	0
69	1	1	0	3.8	0	0	43	0	1	0
68	0	0	0	7.5	1	0	28	0	1	0
38	1	0	0	3	1	0	31	0	0	0
49	1	0	1	0.9	0	0	21	0	0	0
46	0	0	0	2.6	1	0	43	0	0	0
46	0	0	0	1.9	1	0	41	0	0	0
42	0	0	0	1.8	0	0	36	0	0	0
44	1	1	0	0.8	1	0	38	0	0	0
41	0	1	0	2.9	0	0	48	0	0	0
78	1	0	3	3.2	1	0	29	0	1	0
52	0	1	1	4.5	1	0	62	0	1	0
71	0	0	3	1.4	1	0	53	0	0	0
55	1	0	0	3.5	1	0	34	0	1	0
75	1	0	1	5.1	1	0	30	0	1	0
64	1	1	3	1.4	1	0	27	0	0	0
50	1	0	0	2.8	1	0	25	0	0	0
47	0	0	3	3.7	1	0	37	0	1	0
48	0	0	0	1.4	1	0	44	0	0	0
49	1	0	0	2.5	1	0	31	0	0	0
27	1	1	3	5.7	0	0	47	0	1	0
49	1	2	0	1.2	1	0	45	0	0	0
65	1	0	3	3.8	1	0	49	1	1	0
38	0	0	1	1.2	1	0	48	0	0	0
63	1	0	0	3.3	1	1	34	0	1	0
59	1	1	0	2	1	0	49	0	0	0
74	0	0	0	4.2	0	0	39	0	1	0
44	1	1	3	0.9	1	0	36	0	0	0
70	1	1	1	2.4	1	0	30	0	0	0
57	0	0	1	1.2	0	0	30	0	0	0
43	0	1	0	1.3	1	0	58	0	0	0
46	1	1	3	1.2	0	0	28	0	0	0
44	1	1	0	1.7	1	0	47	0	0	0
75	0	1	0	2.9	1	0	35	0	0	0
49	1	0	3	3.5	1	0	32	0	1	0
36	1	2	0	0.6	1	0	55	0	0	0
67	1	0	0	2	1	0	32	0	0	0
47	0	0	1	3.5	0	0	47	0	1	0
47	0	1	0	1.7	1	0	55	0	0	0
54	0	0	1	4.1	0	0	24	0	1	0
55	0	0	0	2.1	0	0	41	0	0	0
50	1	0	0	2.2	0	0	34	0	0	0
51	0	0	0	0.8	0	0	31	0	0	0
47	1	1	1	6.9	1	0	31	0	1	0
54	0	0	0	3	1	0	37	0	0	0
56	0	1	0	2.2	1	0	33	0	0	0
67	0	1	3	1.7	0	0	38	0	0	0
47	1	0	1	1	1	0	18	0	0	0
44	1	2	0	0.6	0	0	54	0	0	0
54	1	0	3	4.2	0	0	28	0	1	0
40	1	0	3	4.2	0	0	25	0	1	0
53	1	0	0	5.4	1	0	23	0	1	0
61	1	0	0	1.1	1	0	20	0	0	0
63	0	1	0	4.7	1	0	27	0	1	0
53	1	1	0	2.7	1	0	54	0	0	0
66	0	0	3	4.2	1	0	37	0	1	0
71	1	1	3	3.2	1	0	39	0	1	0
75	1	0	0	0.3	1	0	48	0	0	0
54	1	1	0	1.3	0	0	44	0	0	0
48	1	1	0	1.7	1	0	51	0	0	0
49	0	1	0	7.5	0	0	62	0	1	0
47	0	0	3	2.1	1	0	51	1	0	0
47	0	2	0	0.8	1	0	62	0	0	0
48	1	0	3	2.5	1	0	59	0	0	0
49	0	0	0	6.5	1	0	36	0	1	0
55	1	0	1	0.9	0	0	28	0	0	0
45	0	1	3	1.2	0	0	50	0	0	0
54	1	0	3	4.9	1	0	65	0	1	0
54	0	0	0	5.3	1	0	41	0	1	0
53	0	1	0	1	0	0	53	0	0	0
42	1	2	1	1.3	1	0	44	0	0	0
45	1	1	0	3	1	0	37	0	0	0
42	0	1	1	2.7	0	0	27	0	0	0
46	0	0	1	2.9	0	0	44	0	0	0
43	0	1	0	3.3	1	0	46	0	1	0
58	1	1	3	1.5	1	0	41	0	0	0
53	1	0	0	1.7	1	0	61	0	0	1
68	1	1	3	1.8	0	0	55	0	0	0
66	1	1	3	2.1	1	0	21	0	0	0
55	1	0	0	3.5	0	0	34	0	1	0
62	1	0	1	1.4	1	0	46	0	0	0
60	0	0	2	5.2	1	0	25	0	1	0
62	0	0	1	8	1	0	47	0	1	0
35	1	0	1	4	0	0	18	0	1	0
45	0	1	3	3.4	1	0	45	0	1	0
51	0	1	1	1.6	0	0	23	0	0	0
56	1	0	0	1.1	1	0	28	0	0	0
69	0	1	0	1.1	1	0	54	0	0	0
70	0	1	1	0.9	0	0	59	0	0	0
65	0	0	1	1.3	1	0	58	0	0	0
61	0	1	0	4.3	1	0	56	0	1	0
49	1	0	3	1.2	1	0	49	0	0	0
35	0	1	1	5.3	1	0	51	0	1	0
52	1	0	0	1.5	1	0	42	0	0	0
70	0	0	0	1.9	0	0	45	0	0	0
51	1	1	0	9.3	1	0	47	0	1	0
30	1	1	1	3.5	0	0	43	0	1	0
66	0	0	3	4.2	1	0	24	0	1	0
57	1	1	0	2.3	1	0	48	0	0	1
50	1	0	1	8.8	1	0	32	0	1	0
41	0	1	0	5	0	0	62	0	1	0
62	0	1	1	7.5	0	0	26	0	1	0
63	1	0	2	3.6	1	0	40	0	1	0
48	0	1	3	5.4	1	0	45	0	1	0
50	1	1	1	1.2	1	0	45	0	0	0
51	1	1	0	0.8	1	0	42	0	0	0
57	0	1	0	4.2	1	0	51	0	1	0
44	1	1	0	2.6	0	0	63	0	0	0
63	0	1	1	1.7	0	0	56	0	0	0
45	0	1	0	5.2	1	0	69	0	1	0
51	0	1	0	5	1	0	58	0	1	1
57	0	1	2	4.1	1	0	41	0	1	0
45	0	1	0	1.9	1	0	27	0	0	0
51	1	1	1	7.5	0	0	52	0	1	0
59	0	1	0	1.6	1	0	46	0	0	0
56	0	1	0	2	1	0	62	0	0	0
33	1	1	0	4.6	1	0	48	0	1	1
53	1	0	0	1.8	1	0	22	0	0	0
50	0	0	0	0.5	0	0	40	0	0	0
47	0	1	2	3.6	1	0	36	0	1	0
43	1	2	0	3.5	1	0	73	1	1	0
52	0	0	3	1.3	1	0	39	0	0	0
59	1	0	3	5.9	0	0	17	0	1	0
44	0	1	0	1.4	1	0	23	0	0	0
45	1	0	0	2	1	0	33	0	0	0
48	1	0	0	4.6	1	0	65	0	1	0
36	0	1	3	2.4	0	0	67	0	0	0
49	0	1	1	2.3	0	0	59	1	0	0
54	1	1	0	3.2	0	0	33	0	1	0
51	0	0	1	0.9	0	0	56	0	0	0
53	1	1	1	4.6	1	0	48	0	1	0
53	0	0	3	3.8	0	0	51	0	1	0
43	1	0	3	4	1	0	35	0	1	1
51	1	0	0	1.6	1	0	41	0	0	0
43	0	0	0	1.5	1	0	37	0	0	0
43	0	1	0	1.3	1	0	72	0	0	0
46	1	1	1	4	0	0	2	0	1	0
63	1	1	0	1.4	0	0	22	0	0	0
46	0	1	3	9.3	0	0	56	0	1	0
35	1	1	0	0.9	0	0	45	0	0	0
73	0	0	0	1.7	0	0	25	0	0	0
46	0	0	0	6	1	0	38	1	1	0
32	1	0	0	4.5	1	0	23	1	1	0
47	1	1	0	0.9	1	0	23	0	0	0
44	1	0	3	5	1	0	36	0	1	0
49	0	0	1	5.7	0	0	63	0	1	0
55	1	0	0	8.8	1	0	55	0	1	1
62	1	0	3	3.1	1	0	35	0	0	1
54	1	1	1	1.3	0	0	64	0	0	0
47	1	2	3	2.3	1	0	57	0	0	1
51	1	1	0	1.2	1	0	36	0	0	0
55	0	1	0	1	0	0	46	0	0	0
44	1	0	0	5.5	1	0	54	0	1	1
54	1	0	3	6	0	0	40	0	1	0
47	1	1	1	3.3	0	0	38	0	1	0
39	0	1	0	3	0	0	38	0	0	0
38	1	0	0	3.5	0	0	43	0	1	0
53	0	0	3	3.9	0	0	37	0	1	0
40	1	1	0	1.6	1	0	28	0	0	1
57	0	0	0	2	0	0	76	0	0	0
55	0	0	1	1.1	0	0	48	0	0	0
53	1	0	3	2.1	0	0	28	0	0	0
47	0	1	0	2.5	0	0	35	0	0	0
50	0	1	3	2	0	0	43	0	0	0
54	1	0	0	3	1	0	54	0	0	0
72	1	1	3	3.8	1	0	26	0	1	0
58	0	0	0	4.8	0	0	41	0	1	1
43	0	0	0	2.2	0	0	44	0	0	0
61	0	1	0	5.4	0	0	71	0	1	0
41	0	1	0	8.5	1	1	42	0	1	1
39	0	0	1	1.6	0	0	48	0	0	0
49	0	0	3	1.5	0	0	35	0	0	0
61	0	0	0	3.5	1	0	50	0	1	1
66	1	0	1	1.5	1	0	24	0	0	0
45	0	1	3	1.4	1	0	51	0	0	0
49	0	0	3	2	0	0	34	0	0	0
56	1	1	0	3.5	1	0	55	0	1	0
41	1	1	0	1.4	0	0	40	0	0	0
53	1	1	1	2.5	1	0	33	0	0	0
63	0	1	1	2.4	1	0	67	0	0	0
64	0	1	3	1.9	1	0	40	0	0	0
67	0	0	3	1.9	0	0	50	0	0	0
69	1	0	3	3.6	1	0	38	0	1	0
40	0	0	1	1.4	0	0	36	0	0	0
46	1	1	3	2.7	0	0	44	1	0	0
69	1	1	1	2.5	0	0	42	0	0	0
51	1	1	3	5.1	1	0	40	0	1	0
54	0	1	2	3.2	1	0	57	0	1	0
66	0	2	1	8.2	1	0	62	1	1	0
56	1	0	0	3.5	1	0	41	0	1	0
45	1	0	3	5.3	1	0	60	0	1	0
56	1	2	0	1.5	0	0	24	0	0	0
39	1	0	1	1	0	0	34	0	0	0
66	1	0	3	1.8	1	0	26	0	0	0
52	1	0	0	5.5	1	1	39	0	1	0
58	1	0	2	2.5	0	1	32	0	0	0
47	0	1	0	0.8	0	0	32	0	0	0
68	0	1	0	3.9	1	0	37	0	1	0
76	1	1	0	2.2	1	0	29	0	0	1
51	0	1	0	1.9	0	1	52	0	0	0
42	0	2	0	2.2	0	0	63	0	0	0
64	0	0	0	4.7	1	0	35	0	1	0
46	1	1	3	2	1	0	30	0	0	0
46	1	1	1	1.9	0	0	51	0	0	0
39	0	2	3	5.6	0	0	53	0	1	0
50	0	1	3	2.9	0	0	56	0	0	0
44	0	1	3	1.6	1	0	31	0	0	0
62	1	1	1	4.3	0	0	41	0	1	0
72	0	0	0	2	1	0	49	0	0	0
56	1	0	0	1.9	0	0	39	0	0	0
61	1	1	3	2.4	1	0	40	0	0	0
53	1	0	1	7.5	0	0	42	0	1	0
53	1	0	0	4.1	0	0	26	0	1	0
59	1	0	0	1.3	0	0	71	0	0	0
33	0	1	1	4.3	0	0	67	0	1	0
70	1	1	3	3.8	1	0	67	0	1	0
70	1	1	0	0.4	1	0	30	0	0	0
65	0	2	0	1.8	1	0	46	0	0	0
32	1	0	2	2.1	1	0	50	0	0	0
56	1	0	3	2	0	0	45	0	0	0
55	1	0	0	1.5	1	1	24	0	0	0
70	0	1	0	1	0	0	50	0	0	0
50	1	0	0	3.8	1	0	55	1	1	0
65	0	0	0	2.5	1	0	25	0	0	0
46	0	1	1	3.3	1	0	40	0	1	0
42	1	0	1	0.5	0	0	33	0	0	0
65	1	0	0	2.5	1	0	34	0	0	0
58	0	1	0	0.9	0	0	30	0	0	0
66	1	1	0	2.6	0	0	15	0	0	0
53	0	0	0	1	0	0	43	0	0	0
36	0	1	0	1.5	0	0	47	0	0	0
63	1	0	0	2	0	0	38	0	0	0
51	0	0	1	7	0	0	42	0	1	0
66	1	0	1	3.5	0	0	19	0	1	0
69	0	1	3	3.3	0	0	30	0	1	0
75	0	0	0	2.5	1	0	46	0	0	0
53	1	1	3	1.7	1	0	45	0	0	0
60	1	0	1	3	1	0	52	0	0	0
63	0	1	0	0.8	0	0	45	0	0	0
45	1	0	0	4	0	0	40	0	1	0
41	0	1	3	2.5	0	0	40	0	0	0
39	0	1	3	4.2	1	0	44	0	1	0
77	0	2	1	9.8	0	0	39	0	1	0
49	0	0	3	2.2	1	0	23	0	0	0
63	1	2	0	2.7	1	0	8	0	0	0
35	1	1	0	8.4	1	0	40	0	1	0
77	1	0	1	4.5	1	0	56	0	1	0
71	1	0	2	2.1	1	0	32	0	0	0
73	0	0	0	3	0	0	46	0	0	0
57	1	0	0	2.9	1	0	35	0	0	0
51	0	0	0	1.6	1	0	48	0	0	0
58	0	0	0	1	0	0	21	0	0	0
53	0	1	1	1.3	0	0	41	0	0	0
60	1	0	1	0.8	0	0	44	0	0	0
59	0	2	1	14	0	0	47	0	1	0
58	0	0	3	5.2	1	0	43	0	1	0
64	0	1	3	0.7	0	0	22	0	0	0
53	0	1	3	2.3	0	0	31	0	0	0
69	0	1	0	4	0	0	31	0	1	0
47	1	0	1	6.4	0	0	43	0	1	0
59	1	0	1	4.4	1	0	38	0	1	0
48	0	0	0	3.4	0	0	31	0	1	0
63	1	2	0	1.2	1	0	0	0	0	0
31	0	0	0	1.4	1	0	41	0	0	0
54	1	1	0	4.5	1	0	67	0	1	0
64	0	1	1	0.4	1	0	24	0	0	0
57	0	0	0	2	0	0	43	0	0	0
61	1	0	3	4	1	1	44	0	1	0
60	1	0	0	1.5	0	0	27	0	0	0
52	1	2	0	3.4	0	0	53	0	1	0
59	1	0	1	2	0	0	36	0	0	0
49	0	2	0	11	1	0	101	0	1	0
47	0	0	0	3	1	0	29	0	0	0
44	1	2	0	0.9	1	0	45	0	0	0
56	1	0	0	5.2	1	0	51	0	1	0
44	0	1	0	2.4	1	0	49	0	0	0
65	1	0	0	2.2	0	0	39	0	0	0
65	1	1	0	1	1	0	48	0	0	0
71	0	0	1	0.4	0	0	34	0	0	0
48	1	1	0	1.9	0	0	44	0	0	0
42	1	1	0	0.6	0	0	76	0	0	0
56	1	1	0	4	0	0	42	0	1	0
75	0	0	1	1.2	0	0	20	0	0	0
51	1	1	0	1.9	1	0	37	0	0	0
60	1	0	1	1.3	0	0	41	0	0	0
41	0	1	0	5.5	1	0	26	0	1	0
38	0	1	0	5.6	0	0	42	0	1	0
40	1	2	0	4.8	0	0	25	0	1	0
57	1	1	0	2.5	0	0	33	0	0	0
59	0	0	0	0.2	0	0	37	0	0	0
35	0	1	0	2.2	0	0	33	0	0	0
40	0	0	0	1.6	0	0	43	0	0	0
51	0	0	3	3.1	0	0	24	0	0	0
59	0	1	0	5.1	0	0	32	0	1	0
42	0	0	0	2.8	1	0	57	0	0	0
78	0	2	3	4.1	1	0	34	0	1	0
55	1	1	1	4.2	0	0	29	0	1	0
48	0	1	0	4.1	1	0	51	0	1	0
41	0	0	0	3	1	0	43	0	0	0
37	1	2	0	2.7	1	0	47	0	0	0
57	0	0	0	3.4	0	0	43	0	1	0
55	1	1	1	3.2	0	0	44	0	1	0
42	1	0	0	4.3	0	0	47	0	1	0
54	0	2	0	3.5	1	0	84	0	1	0
47	1	1	0	1.8	0	0	36	0	0	0
35	1	0	0	3	1	1	41	0	0	0
54	1	0	0	5.4	1	0	25	0	1	0
35	1	1	0	2.2	0	0	39	0	0	0
59	1	1	0	1.2	0	0	42	0	0	0
37	0	1	0	3.3	1	0	32	0	1	1
41	1	0	3	5.9	0	0	46	0	1	0
40	1	1	0	4.3	0	0	26	0	1	0
47	1	0	1	3.5	0	0	30	0	1	0
45	1	1	0	1.3	0	0	63	0	0	0
59	1	0	3	3.4	1	0	41	0	1	0
36	0	1	0	4.6	0	0	42	0	1	0
55	1	1	0	1.4	1	0	54	0	0	0
39	1	1	0	3	1	0	43	0	0	0
52	0	0	0	3.7	0	0	29	0	1	0
37	0	1	3	4.5	1	0	35	0	1	0
35	1	0	0	3.2	1	0	23	0	1	0
52	0	0	1	5	1	0	44	0	1	0
39	0	0	1	3.2	1	0	36	0	1	0
53	1	1	0	1.4	0	0	29	0	0	0
63	1	0	3	5.5	1	0	20	0	1	0
55	1	0	3	8.2	1	0	52	0	1	0
51	0	1	0	2.6	1	0	33	0	0	0
39	1	0	0	4.3	1	0	39	0	1	0
53	0	0	0	1.6	1	0	38	0	0	0
41	1	1	0	7.6	1	0	39	0	1	0
45	0	0	0	3.4	1	0	37	0	1	0
58	1	1	0	1	1	0	55	0	0	0
49	0	1	3	1.7	0	0	26	0	0	0
39	0	0	0	6	1	0	36	0	1	0
41	0	0	0	2.9	0	0	27	0	0	0
39	1	1	0	1.8	0	0	15	0	0	0
57	0	0	0	0.6	0	0	26	0	0	0
71	1	0	0	4.8	1	0	42	0	1	0
47	0	0	0	1	1	0	37	1	0	0
72	1	1	2	2.1	0	0	31	0	0	0
43	0	0	0	2.2	0	0	43	0	0	0
57	1	1	0	1.8	1	0	64	0	0	0
63	1	2	0	2.6	0	0	45	0	0	0
46	0	1	1	2.6	1	0	45	0	0	0
78	1	0	0	1.9	0	0	30	0	0	0
59	0	0	1	1.3	0	0	25	0	0	0
53	1	2	0	2.6	1	0	43	0	0	0
61	1	0	0	4	1	0	54	0	1	0
41	1	0	0	2.8	1	0	30	0	0	0
53	1	0	3	3	0	0	38	0	0	0
44	0	0	1	2.3	0	0	38	0	0	0
46	0	0	0	2.2	1	0	51	0	0	0
50	0	1	0	0.8	1	0	59	0	0	0
53	0	0	0	2.4	0	0	30	0	0	0
42	1	0	0	3.3	0	0	24	0	1	0
56	0	1	0	3.8	0	0	55	0	1	0
56	1	2	0	4.3	1	0	59	0	1	0
70	0	0	0	0.6	1	0	29	0	0	0
55	1	0	0	0.8	1	0	43	0	0	0
63	1	1	0	1.8	1	0	30	0	0	0
58	0	0	1	4.2	1	0	62	0	1	0
56	0	1	0	5	1	0	35	0	1	0
40	0	1	1	1.9	1	0	58	0	0	0
58	0	0	0	3.6	1	0	20	0	1	0
48	0	1	0	2.4	1	0	64	0	0	0
75	0	1	1	1.9	1	0	56	0	0	0
56	1	0	0	6.5	1	0	41	0	1	0
46	1	0	3	12.3	0	0	61	0	1	0
38	1	1	2	11.5	1	0	44	0	1	0
67	1	1	0	7.5	1	0	107	0	1	0
46	1	0	0	1.7	0	0	27	0	0	0
57	0	0	0	1.8	0	0	34	1	0	0
53	0	1	3	3	1	0	70	0	0	0
52	0	1	0	3	0	0	59	0	0	0
56	1	1	0	2.9	1	0	61	0	0	0
32	0	0	3	2.5	0	0	27	0	0	0
65	1	1	0	5.1	1	0	34	0	1	0
61	0	1	0	4.5	0	0	53	0	1	0
72	0	1	0	6.3	0	0	51	0	1	0
71	1	1	0	2	1	0	59	0	0	0
38	0	0	1	2	1	0	32	0	0	0
56	1	0	0	3.9	1	0	31	0	1	0
59	0	1	0	7.7	1	0	40	0	1	0
49	0	0	0	3	1	0	50	0	0	0
48	0	1	0	2.2	1	1	49	1	0	0
60	0	1	0	2.2	1	0	37	0	0	0
52	1	1	0	2.5	1	0	35	0	0	0
63	0	1	0	2.5	0	0	39	0	0	0
48	1	1	3	11.2	1	0	52	0	1	0
63	0	0	1	1	1	0	18	0	0	0
33	0	0	0	3.5	0	0	38	0	1	0
45	1	0	3	2.1	1	0	64	0	0	0
40	0	0	0	3.5	1	0	76	0	1	0
40	1	1	0	4.4	1	0	60	0	1	0
49	1	0	0	1.8	1	0	38	0	0	0
67	0	0	0	2.1	1	0	60	0	0	0
41	0	1	0	3	1	0	54	0	0	0
52	0	2	1	2.2	1	0	46	0	0	0
62	0	1	0	1.5	1	0	42	0	0	0
60	0	0	0	3.3	1	0	51	0	1	0
61	1	2	0	2.2	1	0	38	0	0	0
54	0	1	0	0.7	0	0	76	0	0	0
53	0	0	0	2.5	1	0	54	0	0	0
49	0	0	0	2.3	1	0	30	0	0	0
76	1	0	0	2	1	0	45	0	0	0
57	0	1	0	5.2	1	0	29	0	1	0
41	0	0	0	6.9	0	0	54	0	1	0
67	1	0	1	0.5	1	0	2	0	0	0
71	1	0	1	1.2	1	0	37	0	0	0
56	0	1	0	3.1	1	0	29	0	0	0
52	0	2	0	9	1	0	60	0	1	0
58	0	0	0	1.5	1	0	67	1	0	0
69	0	1	0	1	0	0	29	0	0	0
52	0	0	3	2.3	1	0	48	0	0	0
63	1	0	0	2	0	0	35	0	0	0
54	1	1	0	3	0	0	25	0	0	0
70	0	0	0	6.9	1	0	54	0	1	0
44	1	0	1	0.2	0	0	18	0	0	0
60	0	0	0	9.5	1	0	35	0	1	0
45	0	2	0	5.5	0	0	51	0	1	0
42	1	0	0	0.6	1	0	28	0	0	0
45	0	1	0	8	0	0	49	1	1	0
37	1	0	0	1.6	0	0	28	0	0	0
58	1	0	1	2.7	1	0	48	0	0	0
47	0	1	1	1.6	0	0	50	0	0	0
70	0	1	0	2.6	1	0	46	0	0	0
52	0	0	0	1.6	1	0	37	0	0	0
63	0	0	0	1	0	0	40	0	0	0
33	0	0	0	2.5	0	0	47	0	0	0
48	1	1	0	1.9	1	0	33	0	0	0
48	1	1	3	2.8	1	0	56	0	0	0
32	0	1	0	4.5	1	0	37	1	1	0
43	1	1	0	4.7	0	0	44	0	1	0
73	1	0	3	4.4	1	0	26	0	1	0
64	0	0	0	1.1	1	0	42	1	0	0
42	1	0	0	0.5	0	0	47	0	0	0
54	0	0	0	1.2	0	0	44	0	0	0
52	0	0	0	3.8	0	0	39	0	1	0
53	0	1	0	0.9	0	0	71	0	0	0
44	0	2	0	8.6	0	0	53	0	1	0
56	1	0	3	2.6	1	0	51	0	0	0
60	0	1	0	4	0	0	62	0	1	0
43	1	1	0	4.6	1	0	36	0	1	0
61	0	0	0	2.8	0	0	61	0	0	0
56	1	0	0	3	1	0	56	0	0	0
51	1	1	0	2.5	0	0	46	0	0	0
45	0	1	0	3.6	0	0	91	0	1	0
35	1	0	0	2.1	0	0	23	0	0	0
48	1	0	0	1.9	0	0	21	0	0	0
46	0	1	0	1	0	0	29	0	0	0
54	1	0	0	0.8	0	0	54	0	0	0
54	0	1	0	7.6	0	0	60	1	1	1
33	0	1	0	2.8	1	0	37	0	0	0
44	1	0	0	3.9	1	0	42	0	1	0
74	0	1	1	5.1	0	0	30	0	1	0
41	1	1	0	2.1	0	0	33	0	0	0
66	1	0	0	2.5	1	0	40	0	0	0
52	0	0	0	1.7	1	0	28	0	0	0
48	0	1	0	2.1	1	1	58	1	0	0
40	0	1	0	4.7	1	0	64	0	1	0
25	0	0	0	2.6	1	0	42	0	0	0
44	1	2	0	2.1	1	0	57	0	0	0
46	0	1	1	1.4	1	0	37	1	0	0
60	1	1	0	8.5	1	1	52	1	1	0
42	0	0	0	0.6	0	0	30	0	0	0
38	0	1	0	1.3	1	0	63	0	0	0
35	1	0	0	4.5	0	0	41	0	1	0
57	1	0	2	5.8	1	0	41	0	1	0
45	0	0	0	1.9	0	0	44	0	0	0
48	1	1	0	3.3	1	0	56	0	1	0
35	0	0	0	0.9	0	0	41	0	0	0
37	1	1	0	2	1	0	29	0	0	0
40	0	0	0	3	1	0	42	0	0	0
48	1	1	0	3.8	0	0	44	0	1	0
63	0	0	0	3.8	1	0	36	0	1	0
46	1	1	0	2.1	1	0	52	0	0	0
56	1	1	0	4.3	1	0	37	0	1	0
44	1	2	0	5.7	1	0	57	0	1	0
55	0	1	0	4.5	0	0	49	0	1	0
68	1	1	3	2.8	0	1	47	0	0	0
56	0	2	0	1.5	1	0	59	0	0	0
50	0	2	1	7	1	0	65	1	1	0
53	0	1	0	1.5	1	0	62	0	0	0
70	1	0	0	4	1	0	48	0	1	0
40	1	0	0	2.5	1	0	60	0	0	0
50	0	0	0	1.3	1	0	61	0	0	0
40	0	0	0	0.9	0	0	42	0	0	1
47	1	0	1	4.5	0	0	38	0	1	0
58	0	1	1	1.8	1	0	48	0	0	0
52	0	1	0	0.9	1	0	59	0	0	0
40	0	1	0	1.5	1	0	31	0	0	0
46	0	1	0	4.3	1	0	42	0	1	0
70	0	1	3	2.9	0	0	33	0	0	0
46	0	1	1	1.5	0	0	49	0	0	0
42	1	0	0	3.2	1	0	53	1	1	0
50	0	0	0	4.1	0	0	47	0	1	0
64	1	1	0	1.4	0	0	35	0	0	0
62	0	0	0	6	1	0	35	0	1	0
52	1	1	1	4	1	1	48	0	1	0
52	1	0	0	1.2	0	0	41	0	0	0
50	1	1	0	2	1	0	47	0	0	0
74	0	0	0	7	1	0	42	0	1	0
46	0	2	0	2.8	1	0	39	0	0	0
66	1	0	0	1.6	1	0	51	0	0	0
44	0	0	1	1	1	0	37	0	0	0
65	1	0	0	1.7	1	0	44	0	0	0
65	1	0	0	1.9	1	0	15	0	0	0
66	1	1	0	2.2	1	0	21	0	0	0
42	0	1	0	2.1	0	0	33	0	0	0
65	1	2	0	2.8	1	0	34	0	0	0
61	0	1	0	1.3	0	0	19	0	0	0
46	1	1	1	5.2	1	0	40	0	1	0
43	1	0	1	2	0	0	37	0	0	0
52	1	1	3	1.4	0	0	42	0	0	0
60	1	1	0	2	1	0	34	0	0	0
68	1	1	3	2.5	0	0	52	0	0	0
70	1	0	0	2.7	1	0	31	0	0	0
54	0	1	0	1	0	0	52	0	0	0
79	0	0	0	2.8	1	1	21	0	0	0
59	0	1	0	2.7	1	0	59	0	0	0
70	0	1	3	3.3	1	0	38	0	1	0
42	1	0	0	4.2	1	0	33	0	1	0
60	1	1	0	4	0	0	31	0	1	0
47	0	1	0	0.9	1	0	60	0	0	0
58	0	1	1	6.3	1	0	51	0	1	0
68	0	1	1	5.3	1	0	48	0	1	0
35	0	0	1	2.3	0	0	22	0	0	0
60	0	1	1	1.8	1	0	45	0	0	0
55	0	1	0	2.2	1	0	45	0	0	0
62	0	1	1	2.1	0	0	49	0	0	0
62	0	1	1	2.1	0	0	49	0	0	0
50	0	0	0	2.2	1	0	40	0	0	0
53	0	0	0	1.5	1	1	41	1	0	0
44	1	1	0	3	1	0	45	0	0	0
73	1	0	0	2.5	1	0	31	0	0	0
73	1	1	0	5.8	1	0	40	0	1	0
63	0	0	0	1	1	0	41	0	0	0
57	1	1	0	1.9	0	0	35	0	0	0
60	0	0	0	1.7	1	0	47	0	0	0
56	1	1	3	4.4	1	0	37	0	1	0
57	0	1	0	1.4	1	0	38	0	0	0
65	1	1	0	1	1	1	34	0	0	0
65	1	0	0	5.7	0	0	68	0	1	0
55	0	1	3	3.5	0	0	49	0	1	0
56	1	0	0	2.4	1	0	36	0	0	0
51	1	0	0	1.4	0	0	46	0	0	0
55	0	0	1	4.2	1	0	36	0	1	0
48	1	2	1	9.3	1	0	51	0	1	0
48	0	0	0	1	0	0	30	0	0	0
57	0	1	3	9	1	0	49	0	1	0
40	0	1	0	3.8	1	0	35	0	1	0
43	1	1	0	0.6	1	0	31	0	0	0
65	0	0	1	4.3	1	0	43	0	1	0
44	0	1	3	6.5	1	0	65	0	1	0
49	0	1	0	3	1	0	67	0	0	0
47	1	2	1	8.3	1	1	36	0	1	0
54	0	1	0	2.4	0	0	47	0	0	0
56	1	0	0	4.3	1	0	63	0	1	0
23	0	0	0	1.3	1	0	49	0	0	0
