# Supplementary material for: A Risk Prediction Model Based on Lymph-Node Metastasis in Poorly Differentiated–Type Intramucosal Gastric Cancer
Source: PLoS One. 2016 May 26;11(5):e0156207. doi: 10.1371/journal.pone.0156207 (PMC4881979; doi:10.1371/journal.pone.0156207)
Supplement: S2 Appendix — (TXT) [file pone.0156207.s002.txt]

proc import out=data
datafile='C:\Users\±è±â¿¬\ÀÇ»ý¸íÁ¤º¸¼¾ÅÍ\2015-07-10 Ç¥Á¤ÀÇ Á¤½ÅÈ£\µ¥ÀÌÅÍ\mucosalPDC_1116.xls' DBMS=xls replace; run;

* train, test data input;
proc import out=train
datafile='C:\Users\±è±â¿¬\ÀÇ»ý¸íÁ¤º¸¼¾ÅÍ\2015-07-10 Ç¥Á¤ÀÇ Á¤½ÅÈ£\µ¥ÀÌÅÍ\train1116.csv' DBMS=csv replace; run;
proc import out=test
datafile='C:\Users\±è±â¿¬\ÀÇ»ý¸íÁ¤º¸¼¾ÅÍ\2015-07-10 Ç¥Á¤ÀÇ Á¤½ÅÈ£\µ¥ÀÌÅÍ\test1116.csv' DBMS=csv replace; run;

* total;
proc means data=data N Nmiss mean std min Q1 median Q3 max Qrange;
var age tumor_size Number_of_resected_nodes;run;
proc means data=data N Nmiss mean std min Q1 median Q3 max Qrange;
var age tumor_size Number_of_resected_nodes; class lymph_node_metastasis;
run;
proc freq data=data;
table sex*lymph_node_metastasis tumor_location*lymph_node_metastasis macroscopic_type*lymph_node_metastasis depth_of_invasion*lymph_node_metastasis lymphovascular_invasion*lymph_node_metastasis/norow nopercent;run;
proc freq data=data;
table ulcer*lymph_node_metastasis/nopercent;run;

/*lymph_node_metastasis=0,1*/
data data1;
set data;
if lymph_node_metastasis=0 ;
run;
proc means data=data1 N Nmiss mean std min Q1 median Q3 max Qrange;
var age tumor_size Number_of_resected_nodes;run;
proc means data=data1 N Nmiss mean std min Q1 median Q3 max Qrange;
var age tumor_size Number_of_resected_nodes; class lymph_node_metastasis;
run;
proc freq data=data1;
table sex*lymph_node_metastasis tumor_location*lymph_node_metastasis macroscopic_type*lymph_node_metastasis depth_of_invasion*lymph_node_metastasis lymphovascular_invasion*lymph_node_metastasis  /norow nopercent;run;
proc freq data=data1;
table ulcer*lymph_node_metastasis/nopercent;run;

data data2;
set data;
if lymph_node_metastasis=1 ;
run;
proc means data=data2 N Nmiss mean std min Q1 median Q3 max Qrange;
var age tumor_size Number_of_resected_nodes;run;
proc means data=data2 N Nmiss mean std min Q1 median Q3 max Qrange;
var age tumor_size Number_of_resected_nodes; class lymph_node_metastasis;
run;
proc freq data=data2;
table sex*lymph_node_metastasis tumor_location*lymph_node_metastasis macroscopic_type*lymph_node_metastasis depth_of_invasion*lymph_node_metastasis lymphovascular_invasion*lymph_node_metastasis  /norow nopercent;run;
proc freq data=data2;
table ulcer*lymph_node_metastasis/nopercent;run;

%macro conti(var);
proc logistic data=train;
model lymph_node_metastasis(event='1') = &var/cl expb;
run;
%mend;
%macro cate(var);
proc logistic data=train;
class &var/param=glm desc;
model lymph_node_metastasis(event='1') = &var/cl expb;
run;
%mend;

%conti(age)
%conti(tumor_size)
%conti(Number_of_resected_nodes)
%cate(sex)
%cate(tumor_location)
%cate(macroscopic_type)
%cate(depth_of_invasion)
%cate(lymphovascular_invasion)
%cate(ulcer)

/*model selection*/
proc logistic data=train;
class sex(ref='1') depth_of_invasion lymphovascular_invasion macroscopic_type tumor_location/param=glm desc;
model lymph_node_metastasis(event='1') = sex tumor_size__cm_ depth_of_invasion lymphovascular_invasion 
Number_of_resected_nodes age tumor_location macroscopic_type/selection=stepwise;
run;

/*tumor_size cutoff=3.2*/
proc sql;
alter table train
add tumor_size_b num;
update train
set tumor_size_b = case when tumor_size__cm_ >= 3.2 then 1
else 0
end;

proc logistic data=train;
class sex(ref='1') tumor_size_b depth_of_invasion lymphovascular_invasion/param=glm desc;
model lymph_node_metastasis(event='1') = sex tumor_size_b depth_of_invasion lymphovascular_invasion/cl expb;
run;

/*table3*/
proc sql;
alter table data
add tumor_size_b num;
update data
set tumor_size_b = case when tumor_size__cm_ >= 3.2 then 1
else 0
end;

proc freq data=data;
table lymph_node_metastasis*sex*lymphovascular_invasion*tumor_size_b*depth_of_invasion;
run;

proc freq data=data;
table sex*lymphovascular_invasion*tumor_size_b*depth_of_invasion;
run;
