# Supplementary material for: A Risk Prediction Model Based on Lymph-Node Metastasis in Poorly Differentiated–Type Intramucosal Gastric Cancer
Source: PLoS One. 2016 May 26;11(5):e0156207. doi: 10.1371/journal.pone.0156207 (PMC4881979; doi:10.1371/journal.pone.0156207)
Supplement: S3 Appendix — (TXT) [file pone.0156207.s003.txt]

library(gplots)
library(ROCR)
library(pROC)

path <- "C:/Users/±è±â¿¬/ÀÇ»ý¸íÁ¤º¸¼¾ÅÍ/2015-07-10 Ç¥Á¤ÀÇ Á¤½ÅÈ£/µ¥ÀÌÅÍ/"
setwd(path)

mucosal <- read.csv("mucosalPDC_1116.csv", header=T)
mucosal$id <- 1:nrow(mucosal)

meta0 <- mucosal[mucosal$lymph_node_metastasis == 0,]$id
meta1 <- mucosal[mucosal$lymph_node_metastasis == 1,]$id

set.seed(2323441)
train_id <- sort(c(sample(meta0, length(meta0)/2), sample(meta1, length(meta1)/2)))
test_id <- mucosal[!(mucosal$id %in% train_id),]$id

train <- mucosal[mucosal$id %in% train_id,]
test <- mucosal[mucosal$id %in% test_id,]


##

table(train$lymph_node_metastasis)
table(test$lymph_node_metastasis)
train$sex <- factor(train$sex, level=c(1,0))
train$depth_of_invasion <- as.factor(train$depth_of_invasion)
train$lymphovascular_invasion <- as.factor(train$lymphovascular_invasion)
test$sex <- factor(test$sex, level=c(1,0))
test$depth_of_invasion <- as.factor(test$depth_of_invasion)
test$lymphovascular_invasion <- as.factor(test$lymphovascular_invasion)

## train data ¿¡¼­ cutoff Å½»ö
pred_size <- prediction(train$tumor_size__cm_,train$lymph_node_metastasis)
perf1 <- performance(pred_size,"acc")
perf2 <- performance(pred_size,"sens","spec")
perf3 <- performance(pred_size,"ppv","npv")
perf4 <- performance(pred_size,"odds")
perf5 <- performance(pred_size,"tpr", "fpr")
result=data.frame(cutoff=perf2@"alpha.values"[[1]],Accuracy=perf1@"y.values"[[1]], Sensitivity=perf2@"y.values"[[1]], specificity=perf2@"x.values"[[1]], Youdens_Index=perf2@"y.values"[[1]]+perf2@"x.values"[[1]]-1, PPV=perf3@"y.values"[[1]],NPV=perf3@"x.values"[[1]], PLR=perf2@"y.values"[[1]]/(1-perf2@"x.values"[[1]]), NLR=(1-perf2@"y.values"[[1]])/perf2@"x.values"[[1]],  Odds_ratio=perf4@"y.values"[[1]])
View(result)
plot(perf5, ylab="Sensitivity",xlab="1-Specificity", main="ROC curve")

## total data ¿¡¼­ cutoff Å½»ö
pred_size2 <- prediction(mucosal$tumor_size__cm_,mucosal$lymph_node_metastasis)
perf1_1 <- performance(pred_size2,"acc")
perf2_1 <- performance(pred_size2,"sens","spec")
perf3_1 <- performance(pred_size2,"ppv","npv")
perf4_1 <- performance(pred_size2,"odds")
perf5_1 <- performance(pred_size2,"tpr", "fpr")
result2=data.frame(cutoff=perf2_1@"alpha.values"[[1]],Accuracy=perf1_1@"y.values"[[1]], Sensitivity=perf2_1@"y.values"[[1]], specificity=perf2_1@"x.values"[[1]], Youdens_Index=perf2_1@"y.values"[[1]]+perf2_1@"x.values"[[1]]-1, PPV=perf3_1@"y.values"[[1]],NPV=perf3_1@"x.values"[[1]], PLR=perf2_1@"y.values"[[1]]/(1-perf2_1@"x.values"[[1]]), NLR=(1-perf2_1@"y.values"[[1]])/perf2_1@"x.values"[[1]],  Odds_ratio=perf4_1@"y.values"[[1]])
View(result2)
plot(perf5_1, ylab="Sensitivity",xlab="1-Specificity", main="ROC curve", lwd=2)
abline(0,1, lty=2)
text(0.7, 0.1, sprintf("AUC : %.4f (95%% CI : %.4f - %.4f)", round(performance(pred_size2, "auc")@y.values[[1]], 4), roc(mucosal$lymph_node_metastasis, mucosal$tumor_size__cm_,ci=TRUE, of="auc")$ci[1], roc(mucosal$lymph_node_metastasis, mucosal$tumor_size__cm_,ci=TRUE, of="auc")$ci[3]), cex=1.2)


#cutoff=3.2
train$tumor_size_b <- as.factor(as.numeric(train$tumor_size__cm_>=3.2))
test$tumor_size_b <- as.factor(as.numeric(test$tumor_size__cm_>=3.2))
logit3 <- glm(lymph_node_metastasis~sex+tumor_size__cm_+depth_of_invasion+lymphovascular_invasion, data=train, family=binomial(link="logit"))
summary(logit3)
pred3 <- predict(logit3, newdata=test, type="response")
pred_roc_train2 <- prediction(logit3$fitted.values,train$lymph_node_metastasis)
pred_roc_test2 <- prediction(pred3,test$lymph_node_metastasis)


##
pref_train <- performance(pred_roc_train2, "tpr", "fpr")
pref_test <- performance(pred_roc_test2, "tpr", "fpr")
auc_train <- round(performance(pred_roc_train2, "auc")@y.values[[1]], 4)
auc_train_ci <- roc(train$lymph_node_metastasis, logit3$fitted.values,ci=TRUE, of="auc")$ci
auc_test <- round(performance(pred_roc_test2, "auc")@y.values[[1]], 4)
auc_test_ci <- roc(test$lymph_node_metastasis, pred3,ci=TRUE, of="auc")$ci
plot(pref_train, ylab="Sensitivity",xlab="1-Specificity", main="ROC curve", col=2, lwd=2)
plot(pref_test, col=4, add=T, lwd=2)
abline(0,1, lty=2)
legend(0.45,0.4, y.intersp=3, x.intersp=1.2,  legend=c(sprintf("Training data\nAUC : %.4f (95%% CI : %.4f - %.4f)", auc_train, auc_train_ci[1], auc_train_ci[3]), sprintf("Test data\nAUC : %.4f (95%% CI : %.4f - %.4f)", auc_test, auc_test_ci[1], auc_test_ci[3])), lwd=2, col=c(2,4), text.width=0.44, seg.len=2)


##score computing
str(mucosal)
mucosal$score <- as.numeric(mucosal$tumor_size__cm_ >= 3.2) + as.numeric(mucosal$sex ==0) + as.numeric(mucosal$depth_of_invasion == 1) + as.numeric(mucosal$lymphovascular_invasion == 1) * 2 
View(as.matrix(table(mucosal$lymph_node_metastasis, mucosal$score), 2,6))
hist(mucosal$score)
pred_score <- prediction(mucosal$score,mucosal$lymph_node_metastasis)
perf1 <- performance(pred_score,"acc")
perf2 <- performance(pred_score,"sens","spec")
perf3 <- performance(pred_score,"ppv","npv")
perf4 <- performance(pred_score,"odds")
perf5 <- performance(pred_score,"tpr", "fpr")
result=data.frame(cutoff=perf2@"alpha.values"[[1]],Accuracy=perf1@"y.values"[[1]], Sensitivity=perf2@"y.values"[[1]], specificity=perf2@"x.values"[[1]], Youdens_Index=perf2@"y.values"[[1]]+perf2@"x.values"[[1]]-1, PPV=perf3@"y.values"[[1]],NPV=perf3@"x.values"[[1]], PLR=perf2@"y.values"[[1]]/(1-perf2@"x.values"[[1]]), NLR=(1-perf2@"y.values"[[1]])/perf2@"x.values"[[1]],  Odds_ratio=perf4@"y.values"[[1]])
View(result)
plot(perf5, ylab="Sensitivity",xlab="1-Specificity", main="ROC curve", lwd=2)
abline(0,1, lty=2)
text(0.7, 0.1, sprintf("AUC : %.4f (95%% CI : %.4f - %.4f)", round(performance(pred_score, "auc")@y.values[[1]], 4), roc(mucosal$lymph_node_metastasis, mucosal$score,ci=TRUE, of="auc")$ci[1], roc(mucosal$lymph_node_metastasis, mucosal$score,ci=TRUE, of="auc")$ci[3]), cex=1.2)
